# Supplementary material for: Biodegradable Mulch Films and Bioformulations Based on Trichoderma sp. and Seaweed Extract Differentially Affect the Metabolome of Industrial Tomato Plants
Source: J Fungi (Basel). 2024 Jan 25;10(2):97. doi: 10.3390/jof10020097 (PMC10890107; doi:10.3390/jof10020097)
Supplement: Supplementary file 1 [file jof-10-00097-s001.zip]

Archive with 1 entries (1 files):
- jof-2809596-supplementary.pdf
